# Supplementary material for: Irruption of Network Analysis to Explain Dietary, Psychological and Nutritional Patterns and Metabolic Health Status in Metabolically Healthy and Unhealthy Overweight and Obese University Students: Ecuadorian Case
Source: Nutrients. 2024 Sep 1;16(17):2924. doi: 10.3390/nu16172924 (PMC11397439; doi:10.3390/nu16172924)
Supplement: Supplementary file 1 [file nutrients-16-02924-s001.zip]

Archive with 1 entries (1 files):
- nutrients-3146474-supplementary.pdf
